# Supplementary material for: Regionally Compatible Individual Tree Growth Model under the Combined Influence of Environment and Competition
Source: Plants (Basel). 2023 Jul 19;12(14):2697. doi: 10.3390/plants12142697 (PMC10385731; doi:10.3390/plants12142697)
Supplement: Supplementary file 1 [file plants-12-02697-s001.zip]

Archive with 1 entries (1 files):
- plants-2328877-supplementary.pdf
